# Supplementary material for: Environmental DNA from archived leaves reveals widespread temporal turnover and biotic homogenization in forest arthropod communities
Source: eLife. 2022 Nov 10;11:e78521. doi: 10.7554/eLife.78521 (PMC9767467; doi:10.7554/eLife.78521)
Supplement: Supplementary file 3. — The table shows the taxonomic annotation for the 10 most abundant host-specific OTUs, as well as all OTUs above 1000 reads for a poplar and a pine ESB sample from 2016 (highlighted in red). The read abundance for the same OTUs in a beech and spruce sample from 2016, which were processed directly after the poplar and pine sample in the mill, are highlighted in red. The OTU abundances for beech and spruce samples from the same sites and processed in consecutive years are also shown. The total read abundance for each sample is shown below the tables (Reads). [file elife-78521-supp3.xlsx]

## Sheet: Sheet1
OTU_ID	Order	Family	Genus	Species	Host_species	Beech_2014	Poplar_2016	Beech_2016	Beech_2018
OTU_34_Lepidoptera	Lepidoptera	Gracillariidae	Phyllonorycter	populifoliella	Poplar main host	0	18643	0	0
OTU_247_Lepidoptera	Lepidoptera	Tortricidae	Gypsonoma	aceriana	Poplar main host	0	8368	0	0
OTU_162_Hemiptera	Hemiptera	Pemphigidae	Pemphigus	spyrothecae	Poplar main host	0	6426	0	0
OTU_62_Lepidoptera	Lepidoptera	Nepticulidae	Stigmella	trimaculella	Poplar main host	0	6302	0	0
OTU_280_Lepidoptera	Lepidoptera	Noctuidae	Subacronicta	megacephala	Poplar main host	0	2407	0	0
OTU_271_Lepidoptera	Lepidoptera	Tortricidae	Gypsonoma	oppressana	Poplar main host	0	1744	0	0
OTU_70_Lepidoptera	Lepidoptera	Gracillariidae	Phyllocnistis	unipunctella	Poplar main host	0	1609	0	0
OTU_208Lepidoptera	Lepidoptera	Geometridae	Stegania	trimaculata	Poplar main host	0	760	0	0
OTU_173_Lepidoptera	Lepidoptera	Nepticulidae	Ectoedemia	hannoverella	Poplar main host	0	603	0	0
OTU_123_Lepidoptera	Lepidoptera	Tortricidae	Ancylis	laetana	Poplar main host	0	283	0	0
OTU_153_Coleoptera	Coleoptera	Coccinellidae	Harmonia	axyridis	NA	0	9317	0	0
OTU_102_Araneae	Araneae	Theridiidae	Phylloneta	impressa	NA	0	5928	0	0
OTU_331_Hymenoptera	Hymenoptera	Eulophidae	Euplectrus	bicolor	NA	0	1974	0	0
OTU_569_Diptera	Diptera	Cecidomyiidae	NA	NA	NA	0	1931	0	0
OTU_28_Psocoptera	Psocoptera	Ectopsocidae	Ectopsocus	californicus	NA	0	1580	0	0
OTU_320_Acari	Acari	NA	NA	NA	NA	0	1365	0	0
OTU_6_Thysanoptera	Thysanoptera	Phlaeothripidae	Haplothrips	NA	NA	0	1058	0	0
					Total_Reads	88468	106565	86380	103180
OTU_ID	Order	Family	Genus	Species	Host_species	Spruce_2014	Pine_2016	Spruce_2016	Spruce_2018
OTU_189_Lepidoptera	Lepidoptera	Yponomeutidae	Cedestis	subfasciella	Pinus main host	0	10544	0	0
OTU_67_Hemiptera	Hemiptera	Adelgidae	Pineus	pini	Pinus main host	0	7570	0	0
OTU_162_Lepidoptera	Lepidoptera	Gelechiidae	Exoteleia	dodecella	Pinus main host	0	5701	0	0
OTU_141_Hemiptera	Hemiptera	Lachnidae	Eulachnus	brevipilosus	Pinus main host	0	4416	0	0
OTU_107_Hemiptera	Hemiptera	Lachnidae	Eulachnus	agilis	Pinus main host	0	748	0	0
OTU_142_Hemiptera	Hemiptera	Lachnidae	Eulachnus	sp.	Pinus main host	0	251	0	0
OTU_128_Hemiptera	Hemiptera	Lachnidae	Schizolachnus	pineti	Pinus main host	0	147	0	0
OTU_141_Hemiptera	Hemiptera	Lachnidae	Eulachnus	brevipilosus	Pinus main host	0	68	0	0
OTU_115_Hemiptera	Hemiptera	Miridae	Phytocoris	pini	Pinus main host	0	66	0	0
OTU_188_Lepidoptera	Lepidoptera	Yponomeutidae	Cedestis	sp.	Pinus main host	0	33	0	0
OTU_425_Hymenoptera	Hymenoptera	Eurytomidae	NA	NA	NA	0	10943	0	0
OTU_223_Hymenoptera	Hymenoptera	Torymidae	Torymus	subnudus	NA	0	2466	0	0
OTU_516_Diptera	Diptera	Cecidomyiidae	NA	NA	NA	0	1086	0	0
					Total_Reads	17642	53155	99294	74568
